# Supplementary material for: Regulation of Tetraspanin CD63 in Chronic Myeloid Leukemia (CML): Single-Cell Analysis of Asymmetric Hematopoietic Stem Cell Division Genes
Source: Bioengineering (Basel). 2025 Jul 31;12(8):830. doi: 10.3390/bioengineering12080830 (PMC12383603; doi:10.3390/bioengineering12080830)
Supplement: Supplementary file 1 [file bioengineering-12-00830-s001.zip]

Archive with 1 entries (1 files):
- bioengineering-3768686-supplementary.pdf
